# Supplementary material for: Tropical fishes vanished after the operation of a nuclear power plant was suspended in the Sea of Japan
Source: PLoS One. 2020 May 6;15(5):e0232065. doi: 10.1371/journal.pone.0232065 (PMC7202591; doi:10.1371/journal.pone.0232065)
Supplement: S1 Table — Southern and northern limit of distribution (SLD and NLD, based on Nakabo [19]) and their mean [= COD (center of distribution in the northern hemisphere)] are shown for each species. Each species was categorized into Temp (= temperate), Subtrop (= subtropical), or Trop (= tropical) according to the FishBase [24]. The codes each represent a census site and year; e.g., O04 represents Otomi in the year 2004. Bottom water temperature (Temp.) was recorded during each census. (XLS) [file pone.0232065.s001.xls]

## Sheet: Sheet1
Family	Species	SLD	NLD	COD	Category		Code	O04	O04	O04	O04	O05	O05	O05	O05	O06	O06	O06	O06	O07	O07	O07	O07	O08	O08	O08	O08	O09	O09	O09	O09	O10	O10	O10	O10	O11	O11	O11	O11	O12	O12	O12	O12	O13	O13	O13	O13	O14	O14
							Date	2004-01-27	2004-02-05	2004-02-26	2004-03-13	2005-01-27	2005-02-14	2005-02-23	2005-03-10	2006-02-03	2006-02-11	2006-02-24	2006-03-15	2007-01-21	2007-02-05	2007-03-08	2007-03-14	2008-01-27	2008-02-11	2009-02-26	2009-03-08	2009-01-22	2009-02-12	2009-02-26	2009-03-16	2010-01-19	2010-02-01	2010-02-21	2010-03-05	2012-01-21	2012-02-07	2012-02-17	2012-03-13	2012-01-18	2012-02-14	2012-02-22	2012-03-07	2013-01-31	2013-02-12	2013-02-28	2013-03-07	2014-01-23	2014-02-25
							Temp.	13.5	13.9	13	14.5	15.4	14.3	14	15.1	12.9	12.4	14	13	15.8	15	15	15	13	12.2	11.2	11.4	15	14.8	14	13.3	14.6	14	13.2	12.4	13.6	13.3	12.9	13	13.5	11.8	10.4	10.4	11.1	10.6	10.2	10.7	10.8	8.3
Engraulidae	Engraulis japonicus	0	52	26	Temp			300		500	700	60				300																								300
Plotosidae	Plotosus japonicus	27	37	32	Temp
Plecoglossidae	Plecoglossus altivelis	23	44	33.5	Subtrop
Synodontidae	Trachinocephalus myops	0	36	18	Trop													1
Holocentridae	Ostichthys japonicus	0	41	20.5	Trop										1
Monocentridae	Monocentris japonica	0	43	21.5	Trop
Syngnathidae	Syngnathus schlegeli	20	45	32.5	Trop
	Hyppocampus coronatus	32	41	36.5	Subtrop
Mugilidae	Mugil cephalus	0	51	25.5	Subtrop			5			2						1	250					600		2		1					6			4		1		5
Atherinidae	Hypoatherina tsurugae	30	35	32.5	Temp										200									500											1000						300	21
Notocheiridae	Iso flosmaris	23	38	30.5	Temp
Sebastidae	Sebastiscus marmoratus	23	45	34	Trop			1								1		2		13	3	2		2	3	2	3	1				8	1	1	8	1	3	5	4	5	5	2						1	2
	Sebastes cheni	33	41	37	Temp			14	6	9	8	3	4	8	15	1	2	2	3	6	7	7	7		1	3	3	1	4		16	4	3	2	3		3	2	4	1	1		1				1	1
	Sebastes pachycephalus pachycephalus	32	42	37	Temp
Scorpaenidae	Pterois lunulata	0	45	21	Trop
	Scorpaenopsis cirrosa	22	40	31	Trop																											1
	Scorpaena miostoma	22	37	29.5	Temp
	Scorpaenodes evides	0	41	20.5	Subtrop
Tetrarogidae	Hypodytes rubripinnis	22	42	32	Trop
Lateolabracidae	Lateolabrax japonicus	32	45	38.5	Subtrop
Serranidae	Epinephelus akaara	22	42	32	Trop																											1			2
	Epinephelus awoara	12	39	25.5	Trop																												1
Apogonidae	Apogon semilineatus	0	41	20.5	Trop			20	31	31	50									90	29	250	300						80	15			260	300	200
	Apogon doederleini	10	36	23	Subtrop											1
	Apogon endekataenia	0	36	18	Trop																												1		1
Carangidae	Trachurus japonicus	18	45	31.5	Trop															4	3											50	30
Gerreidae	Gerres equulus	30	38	34	Temp							4	20	5		3				1				7	4	7	6		20					4			1		1
Sparidae	Acanthopagrus schlegelii	15	45	30	Subtrop																		1
	Pagrus major	18	45	31.5	Subtrop							8	2	1																						1
	Lethrinus genivittatus	0	38	19	Trop																				1
Mullidae	Upeneus tragula	0	37	18.5	Trop										1			1										1									3	1
	Upeneus japonicus	18	45	31.5	Subtrop			2	2		1					1			2						1			1	1	1			1
	Parupeneus spilurus	0	41	20.5	Trop															1			1					2		3	1
Cheilodactylidae	Goniistius zonatus	22	41	31.5	Trop													1		1
	Goniistius quadricornis	22	41	31.5	Temp			1	1		1
Pomacentridae	Chromis notatus notatus	22	41	31.5	Subtrop			55	5	9	8	12	15	11	10	8	11	4	3	8	8	14	33	6	5		3	2	2	9	46	50	23	11	22	60	87	45	31	9	5		1	10	9	1	8	1
	Pomacentrus coelestis	0	41	20.5	Trop			19	10	16	15	21	8	15	17	5	4	6	2	13	13	10	6	5	6			9	7	2	6	11	18	7	8	13	10	1	1	7	1
Tetraponidae	Rhynchopelates oxyrhynchus	13	42	27.5	Trop
Oplegnathidae	Oplegnathus fasciatus	22	45	33.5	Temp																		1
Girellidae	Girella punctata	22	44	33	Temp			80	200	150	31		50	20	10	15	9	16		31	2	50	9			1	3	3		5	7	20	1		2	6	100	2	2	12	7		1	1				3
Labridae	Semicossyphus reticulatus	22	44	33	Subtrop
	Pteragogus aurigarius	11	41	26	Subtrop			4	6	2	4	7	1	3	1		1	1		2				1			1	2				8	3		1		1
	Pseudolabrus sieboldi	23	41	32	Subtrop			9	2	10	3	7	4	3	9	2	3	2		7	4	4	3	2		1	6				2	3	2		2						1							1
	Suezichthys gracilis	21	41	31	Temp												1	4	3		1	2	1							1				1		1
	Stethojulis interrupta terina	18	38	28	Trop			33	7	2	2	38	49	48	172	18	13	6	1	5	2			1	4		7		2		1	6	5	15	4		8	1
	Parajulis poecilepterus	22	44	33	Subtrop			1		3	2	19			7	1		1		16	2	3	2				1	5	5	1	2	8	2			3				1
	Halichoeres tenuispinis	10	41	25.5	Trop			56	11	27	9	33	6	26	34	18	2	67		78	79	37	4	27	2	2		136	129	14	3	215	194	1	1	32	26	2	4	69
Scaridae	Scarus ovifrons	12	36	24	Subtrop																													3	3		1
Hexagrammidae	Hexagrammos agrammus	33	44	38.5	Temp
	Hexagrammos otakii	28	46	37	Temp
Cottidae	Vellitor centropomus	33	41	37	Temp
	Furcina osimae	33	42	37.5	Temp
	Pseudoblennius cottoides	33	43	38	Temp															1																			1						2	2			1
	Pseudoblennius percoides	33	41	37	Temp
Stichaeidae	Ernogrammus hexagrammus	33	48	40.5	Temp
	Dictyosoma burgeri	33	45	39	Temp														1		1
	Dictyosoma rubrimaculatum	33	41	37	Subtrop
Pholidae	Pholis nebulosa	33	45	39	Temp																																		1				1			1
Pinguipedidae	Parapercis sexfasciata	0	41	20.5	Trop
Ammodytidae	Ammodytes personatus	33	46	39.5	Temp
Tripterygiidae	Springerichthys bapturus	5	44	24.5	Temp
	Enneapterygius etheostomus	20	41	30.5	Temp																										1	2					1			1
Chaenopsidae	Neoclinus bryope	30	43	36.5	Temp
Blenniidae	Parablennius yatabei	22	43	32.5	Temp
	Istiblennius enosimae	30	36	33	Trop
	Omobranchus elegans	33	45	39	Subtrop
	Petroscirtes springeri	22	35	28.5	Temp												1
	Petroscirtes breviceps	0	42	21	Trop			9	1	2	5	20	25	4	15		3	1		11	13	1		1			1	2	5		1	54	14	2	3	1	2	1	1	8
Callionymidae	Neosynchiropus ijimae	33	43	38	Temp
	Paradiplogrammus enneactis	5	36	20.5	Trop																																		1
	Repomucenus curvicornis	22	43	32.5	Subtrop																			1
Gobiidae	Asterropteryx semipunctata	0	35	17.5	Trop			2	1	2	3	3		1						5	3	1			1			1				1		1			1				2
	Sagamia geneionema	32	41	36.5	Temp												2	1											1														1	1
	Pterogobius zonoleucus	30	41	35.5	Temp			12	4	8		6		2				1		8		15	16	2							11	12	1		1	11	5	22	20	6	12	6	6		4		2
	Pterogobius elapoides	33	42	37.5	Temp			4	2	3	8					1			4				7	82			4	2	8	1	18	22			20						21					75	20	77	15
	Tridentiger trigonocephalus	22	43	32.5	Temp												1	3	1	2	2	3			1
	Acentrogobius virgatulus	22	39	30.5	Subtrop												1																													3
	Favonigobius gymnauchen	24	41	32.5	Subtrop
	Istigobius campbelli	18	39	28.5	Trop			25	20	11	16	34	15	34	38	18	27	29	6	56	68	38		10	29	2	19	32	26	12	26	30	28	9	26	17	10	39	17	32	26	2	4	3	1	3	1	3
	Istigobius hoshinonis	28	37	32.5	Trop			9	1	3	11	10	6	9	2	1	6																1							5
	Gymnogobius heptacanthus	32	44	38	Temp
	Chaenogobius gulosus	32	43	37.5	Temp																										15
	Cryptocentrus filifer	1	38	19.5	Temp
	Eviota abax	22	41	31.5	Temp																												1		1	1	1	3	1	1	2
Siganidae	Siganus fuscescens	0	41	20.5	Trop			45	18		20	11						50		62	30			1	1		2					10	1			20				5
Paralichthydae	Pseudorhombus pentophthalmus	22	45	33.5	Trop																								1
Pleuronectidae	Pleuronichthys cornutus	22	40	31	Temp							1
	Pleuronectes herzensteini	33	47	40	Temp
Monacanthidae	Rudarius ercodes	23	43	33	Temp					1		2									2	1										3			1	2				5
	Stephanolepis cirrhifer	20	41	30.5	Temp					3	2	1	2	1	1	1			2	1	1		1		1			1				1				4		1	2		1							1
	Paramonacanthus oblongus	0	39	19.5	Trop			1		1	1									1					1							1	1			2
Tetradontidae	Takifugu pardalis	31	45	38	Temp								1																								1									2	1		1
	Takifugu snyderi	31	41	36	Subtrop
	Takifugu poecilonotus	22	45	33.5	Temp					1		2					2				1		1					1	1	1
	Takifugu niphobles	20	42	31	Temp			1				9	3	3	2	1																			1											1
Diodontidae	Diodon holocanthus	0	45	22.5	Subtrop						1																				1			2
[truncated: 114 more columns]
